# Supplementary material for: Henryognathusthomasi, a new genus and new species of Arctostaphylos-feeding plant bug from western North America (Miridae, Phylinae, Phylini)
Source: Zookeys. 2018 Nov 15;(796):281–9. doi: 10.3897/zookeys.796.21432 (PMC6250779; doi:10.3897/zookeys.796.21432)
Supplement: XML Treatment for Henryognathus [file zookeys.796.21432-treatment1.xml]

<!DOCTYPE tp:taxon-treatment
  PUBLIC "-//TaxonX//DTD Taxonomic Treatment Publishing DTD v0 20100105//EN" "tax-treatment-NSO.dtd">
<tp:taxon-treatment xmlns:tp="http://www.plazi.org/taxpub"><tp:treatment-meta><kwd-group><label>Taxon classification</label><kwd><named-content xmlns:xlink="http://www.w3.org/1999/xlink" content-type="kingdom">Animalia</named-content></kwd><kwd><named-content xmlns:xlink="http://www.w3.org/1999/xlink" content-type="order">Hemiptera</named-content></kwd><kwd><named-content xmlns:xlink="http://www.w3.org/1999/xlink" content-type="family">Miridae</named-content></kwd></kwd-group><mixed-citation publication-type="journal"><person-group><name><surname>Schuh</surname><given-names>Randall T.</given-names></name><name><surname>Salas</surname><given-names>Ruth</given-names></name></person-group><article-title><italic><tp:taxon-name><tp:taxon-name-part taxon-name-part-type="genus" reg="Henryognathus">Henryognathus</tp:taxon-name-part><tp:taxon-name-part taxon-name-part-type="species" reg="thomasi">thomasi</tp:taxon-name-part></tp:taxon-name></italic>, a new genus and new species of <italic><tp:taxon-name><tp:taxon-name-part taxon-name-part-type="genus" reg="Arctostaphylos">Arctostaphylos</tp:taxon-name-part></tp:taxon-name></italic>-feeding plant bug from western North America (<tp:taxon-name><tp:taxon-name-part taxon-name-part-type="family">Miridae</tp:taxon-name-part></tp:taxon-name>, <tp:taxon-name><tp:taxon-name-part taxon-name-part-type="subfamily">Phylinae</tp:taxon-name-part></tp:taxon-name>, <tp:taxon-name><tp:taxon-name-part taxon-name-part-type="tribe">Phylini</tp:taxon-name-part></tp:taxon-name>)</article-title><source>Zookeys</source><day>15</day><month>11</month><year>2018</year><volume>2018</volume><issue>796</issue><fpage>281</fpage><lpage>289</lpage><pub-id pub-id-type="doi">10.3897/zookeys.796.21432</pub-id></mixed-citation></tp:treatment-meta><tp:nomenclature><tp:taxon-name>
            <tp:taxon-name-part taxon-name-part-type="genus" reg="Henryognathus">Henryognathus</tp:taxon-name-part>
            <object-id xmlns:xlink="http://www.w3.org/1999/xlink" content-type="zoobank" xlink:type="simple">http://zoobank.org/9A9F24C3-2E13-4225-9BBE-51862158DF78</object-id>
          </tp:taxon-name><tp:taxon-status xmlns:xlink="http://www.w3.org/1999/xlink" xlink:type="simple">gen. n.</tp:taxon-status></tp:nomenclature><tp:treatment-sec sec-type="type species" id="SECID0ERGAC"><title>Type species.</title><p><italic><tp:taxon-name><tp:taxon-name-part taxon-name-part-type="genus" reg="Henryognathus">Henryognathus</tp:taxon-name-part><tp:taxon-name-part taxon-name-part-type="species" reg="thomasi">thomasi</tp:taxon-name-part></tp:taxon-name></italic>, new species.</p><!--PageBreak--></tp:treatment-sec><tp:treatment-sec sec-type="diagnosis" id="SECID0EDHAC"><title>Diagnosis.</title><p>Recognized by the elongate ovoid body, the moderately prognathous head, the pale tibiae with contrasting dark spots at the bases of the dark spines (Fig. <xref ref-type="fig" rid="F1">1A, B</xref>), the tarsal claws of moderate length, broad at base, bent medially, with a small, flaplike pulvillus just proximad of bend in claw, and the structure of the male genitalia, with elongate, slender, curving apical endosomal spines, the ventral spine conspicuously bifurcating at a point significantly proximal to the secondary gonopore (Fig. <xref ref-type="fig" rid="F2">2A</xref>). Body form, head shape, and tibial coloration similar to most <italic><tp:taxon-name><tp:taxon-name-part taxon-name-part-type="genus" reg="Plagiognathus">Plagiognathus</tp:taxon-name-part></tp:taxon-name></italic> species, but proximal bifurcation of “ventral” strap of endosoma unlike the condition seen in <italic><tp:taxon-name><tp:taxon-name-part taxon-name-part-type="genus" reg="Plagiognathus">Plagiognathus</tp:taxon-name-part></tp:taxon-name></italic>, as are the longer, more slender, curving apical spines (<xref ref-type="bibr" rid="B2">Schuh 2001</xref>: figs 20–33).</p><fig id="F1" position="float" orientation="portrait"><label>Figure 1.</label><caption><p>Habitus and hosts of <italic><tp:taxon-name><tp:taxon-name-part taxon-name-part-type="genus" reg="Henryognathus">Henryognathus</tp:taxon-name-part><tp:taxon-name-part taxon-name-part-type="species" reg="thomasi">thomasi</tp:taxon-name-part></tp:taxon-name></italic>. <bold>A</bold> Male <bold>B</bold> Female <bold>C–D</bold><italic><tp:taxon-name><tp:taxon-name-part taxon-name-part-type="genus" reg="Arctostaphylos">Arctostaphylos</tp:taxon-name-part><tp:taxon-name-part taxon-name-part-type="species" reg="viscida">viscida</tp:taxon-name-part></tp:taxon-name></italic>, California: Tulare Co.: NE of Springville on Bear Creek Rd near Scicon, <named-content xmlns:xlink="http://www.w3.org/1999/xlink" content-type="dwc:verbatimCoordinates" xlink:type="simple"><named-content content-type="geo-json" specific-use="{&#34;type&#34;:&#34;Point&#34;,&#34;coordinates&#34;:[-118.771600,36.213940]}" id="NCID0EKJAC" xlink:type="simple">36.21394°N, 118.7716°W</named-content></named-content>.</p></caption><graphic xmlns:xlink="http://www.w3.org/1999/xlink" xlink:href="zookeys-796-281-g001.jpg" position="float" orientation="portrait" xlink:type="simple" id="oo_242894.jpg"/></fig><fig id="F2" position="float" orientation="portrait"><label>Figure 2.</label><caption><p>Male genitalia, <italic><tp:taxon-name><tp:taxon-name-part taxon-name-part-type="genus" reg="Henryognathus">Henryognathus</tp:taxon-name-part><tp:taxon-name-part taxon-name-part-type="species" reg="thomasi">thomasi</tp:taxon-name-part></tp:taxon-name></italic>. <bold>A</bold> Endosoma <bold>B</bold> Phallotheca <bold>C</bold> Left paramere <bold>D</bold> Right paramere.</p></caption><graphic xmlns:xlink="http://www.w3.org/1999/xlink" xlink:href="zookeys-796-281-g002.jpg" position="float" orientation="portrait" xlink:type="simple" id="oo_242895.jpg"/></fig></tp:treatment-sec><tp:treatment-sec sec-type="description" id="SECID0EUKAC"><title>Description.</title><p>Size moderate (Table <xref ref-type="table" rid="T1">1</xref>). COLORATION (Fig. <xref ref-type="fig" rid="F1">1A, B</xref>): Pale in known species.</p><p><italic>Surface and vestiture</italic>: Dorsum weakly granular, smooth, weakly shining. Vestiture of dorsum composed of reclining pale, golden-shining, simple setae.</p><p><italic>Structure</italic>: Hemelytra sloping laterally, corial margins very weakly convex; frons tumid, clypeus visible from above. Tarsal claws similar to those in <italic><tp:taxon-name><tp:taxon-name-part taxon-name-part-type="genus" reg="Plagiognathus">Plagiognathus</tp:taxon-name-part></tp:taxon-name></italic> (Schuh, 2001: figs 37C, 38D), of moderate length, broad at base, bent medially, with a small, flaplike pulvillus just proximad of bend in claw.</p><p><italic>Genitalia</italic> (Fig. <xref ref-type="fig" rid="F2">2</xref>): Endosoma strongly twisted and bent medially, basal portion of moderate and uniform width; apical spines long, slender; ventral spine conspicuously bifurcating at a point significantly proximal to the secondary gonopore; endosoma with a broad rectangular flange proximal to secondary gonopore; secondary gonopore moderately large and strongly sclerotized, with a projecting sclerite proximally.</p><p><italic>Phallotheca</italic>: L-shaped, with a broad posterolateral opening on distal portion. Left paramere short, anterior process with a strong subapical seta; right paramere elongate, parallel sided over most of length, with a fingerlike apex.</p><p><bold><italic>Female</italic></bold>: Very similar in shape and proportions to male (Fig. <xref ref-type="fig" rid="F1">1B</xref>). Coloration as in male. Female genitalia: Not examined.</p><table-wrap id="T1" position="float" orientation="portrait"><label>Table 1.</label><caption><p>Measurements of <italic><tp:taxon-name><tp:taxon-name-part taxon-name-part-type="genus" reg="Henryognathus">Henryognathus</tp:taxon-name-part><tp:taxon-name-part taxon-name-part-type="species" reg="thomasi">thomasi</tp:taxon-name-part></tp:taxon-name></italic>.</p></caption><table id="TID0ELGAE" rules="all"><tbody><tr><td rowspan="2" colspan="1">
                    <bold>Species</bold>
                  </td><td rowspan="2" colspan="1"/><td rowspan="1" colspan="6">
                    <bold>Length</bold>
                  </td><td rowspan="1" colspan="3">
                    <bold>Width</bold>
                  </td><td rowspan="1" colspan="1"/><td rowspan="1" colspan="1"/></tr><tr><td rowspan="1" colspan="1">
                    <bold>Body</bold>
                  </td><td rowspan="1" colspan="1">
                    <bold>CunClyp</bold>
                  </td><td rowspan="1" colspan="1">
                    <bold>Head</bold>
                  </td><td rowspan="1" colspan="1">
                    <bold>Pron</bold>
                  </td><td rowspan="1" colspan="1">
                    <bold>Scut</bold>
                  </td><td rowspan="1" colspan="1">
                    <bold>Cun</bold>
                  </td><td rowspan="1" colspan="1">
                    <bold>Head</bold>
                  </td><td rowspan="1" colspan="1">
                    <bold>Pron</bold>
                  </td><td rowspan="1" colspan="1">
                    <bold>Scut</bold>
                  </td><td rowspan="1" colspan="1">
                    <bold>InterOc</bold>
                  </td><td rowspan="1" colspan="1">
                    <bold>AntSeg2</bold>
                  </td></tr><tr><td rowspan="5" colspan="1">♂ <bold>(N = 12)</bold></td><td rowspan="1" colspan="1">
                    <bold>Mean</bold>
                  </td><td rowspan="1" colspan="1">
                    <bold>3.73</bold>
                  </td><td rowspan="1" colspan="1">
                    <bold>2.56</bold>
                  </td><td rowspan="1" colspan="1">
                    <bold>0.30</bold>
                  </td><td rowspan="1" colspan="1">
                    <bold>0.45</bold>
                  </td><td rowspan="1" colspan="1">
                    <bold>0.45</bold>
                  </td><td rowspan="1" colspan="1">
                    <bold>0.55</bold>
                  </td><td rowspan="1" colspan="1">
                    <bold>0.73</bold>
                  </td><td rowspan="1" colspan="1">
                    <bold>1.04</bold>
                  </td><td rowspan="1" colspan="1">
                    <bold>0.53</bold>
                  </td><td rowspan="1" colspan="1">
                    <bold>0.34</bold>
                  </td><td rowspan="1" colspan="1">
                    <bold>1.27</bold>
                  </td></tr><tr><td rowspan="1" colspan="1">SD</td><td rowspan="1" colspan="1">0.23</td><td rowspan="1" colspan="1">0.16</td><td rowspan="1" colspan="1">0.04</td><td rowspan="1" colspan="1">0.03</td><td rowspan="1" colspan="1">0.03</td><td rowspan="1" colspan="1">0.03</td><td rowspan="1" colspan="1">0.02</td><td rowspan="1" colspan="1">0.05</td><td rowspan="1" colspan="1">0.04</td><td rowspan="1" colspan="1">0.01</td><td rowspan="1" colspan="1">0.09</td></tr><tr><td rowspan="1" colspan="1">Range</td><td rowspan="1" colspan="1">0.83</td><td rowspan="1" colspan="1">0.56</td><td rowspan="1" colspan="1">0.13</td><td rowspan="1" colspan="1">0.11</td><td rowspan="1" colspan="1">0.11</td><td rowspan="1" colspan="1">0.11</td><td rowspan="1" colspan="1">0.09</td><td rowspan="1" colspan="1">0.18</td><td rowspan="1" colspan="1">0.12</td><td rowspan="1" colspan="1">0.03</td><td rowspan="1" colspan="1">0.27</td></tr><tr><td rowspan="1" colspan="1">Min</td><td rowspan="1" colspan="1">3.41</td><td rowspan="1" colspan="1">2.34</td><td rowspan="1" colspan="1">0.23</td><td rowspan="1" colspan="1">0.41</td><td rowspan="1" colspan="1">0.41</td><td rowspan="1" colspan="1">0.51</td><td rowspan="1" colspan="1">0.68</td><td rowspan="1" colspan="1">0.95</td><td rowspan="1" colspan="1">0.48</td><td rowspan="1" colspan="1">0.32</td><td rowspan="1" colspan="1">1.15</td></tr><tr><td rowspan="1" colspan="1">Max</td><td rowspan="1" colspan="1">4.24</td><td rowspan="1" colspan="1">2.90</td><td rowspan="1" colspan="1">0.36</td><td rowspan="1" colspan="1">0.52</td><td rowspan="1" colspan="1">0.52</td><td rowspan="1" colspan="1">0.62</td><td rowspan="1" colspan="1">0.76</td><td rowspan="1" colspan="1">1.13</td><td rowspan="1" colspan="1">0.60</td><td rowspan="1" colspan="1">0.36</td><td rowspan="1" colspan="1">1.41</td></tr><tr><td rowspan="5" colspan="1">♀ <bold>(N = 6)</bold></td><td rowspan="1" colspan="1">
                    <bold>Mean</bold>
                  </td><td rowspan="1" colspan="1">
                    <bold>3.93</bold>
                  </td><td rowspan="1" colspan="1">
                    <bold>2.77</bold>
                  </td><td rowspan="1" colspan="1">
                    <bold>0.39</bold>
                  </td><td rowspan="1" colspan="1">
                    <bold>0.51</bold>
                  </td><td rowspan="1" colspan="1">
                    <bold>0.48</bold>
                  </td><td rowspan="1" colspan="1">
                    <bold>0.51</bold>
                  </td><td rowspan="1" colspan="1">
                    <bold>0.75</bold>
                  </td><td rowspan="1" colspan="1">
                    <bold>1.11</bold>
                  </td><td rowspan="1" colspan="1">
                    <bold>0.57</bold>
                  </td><td rowspan="1" colspan="1">
                    <bold>0.38</bold>
                  </td><td rowspan="1" colspan="1">
                    <bold>1.28</bold>
                  </td></tr><tr><td rowspan="1" colspan="1">SD</td><td rowspan="1" colspan="1">0.09</td><td rowspan="1" colspan="1">0.07</td><td rowspan="1" colspan="1">0.03</td><td rowspan="1" colspan="1">0.03</td><td rowspan="1" colspan="1">0.02</td><td rowspan="1" colspan="1">0.02</td><td rowspan="1" colspan="1">0.02</td><td rowspan="1" colspan="1">0.05</td><td rowspan="1" colspan="1">0.03</td><td rowspan="1" colspan="1">0.02</td><td rowspan="1" colspan="1">0.09</td></tr><tr><td rowspan="1" colspan="1">Range</td><td rowspan="1" colspan="1">0.21</td><td rowspan="1" colspan="1">0.17</td><td rowspan="1" colspan="1">0.08</td><td rowspan="1" colspan="1">0.08</td><td rowspan="1" colspan="1">0.06</td><td rowspan="1" colspan="1">0.05</td><td rowspan="1" colspan="1">0.04</td><td rowspan="1" colspan="1">0.14</td><td rowspan="1" colspan="1">0.06</td><td rowspan="1" colspan="1">0.04</td><td rowspan="1" colspan="1">0.25</td></tr><tr><td rowspan="1" colspan="1">Min</td><td rowspan="1" colspan="1">3.83</td><td rowspan="1" colspan="1">2.66</td><td rowspan="1" colspan="1">0.35</td><td rowspan="1" colspan="1">0.47</td><td rowspan="1" colspan="1">0.45</td><td rowspan="1" colspan="1">0.49</td><td rowspan="1" colspan="1">0.73</td><td rowspan="1" colspan="1">1.05</td><td rowspan="1" colspan="1">0.54</td><td rowspan="1" colspan="1">0.36</td><td rowspan="1" colspan="1">1.16</td></tr><tr><td rowspan="1" colspan="1">Max</td><td rowspan="1" colspan="1">4.04</td><td rowspan="1" colspan="1">2.84</td><td rowspan="1" colspan="1">0.43</td><td rowspan="1" colspan="1">0.55</td><td rowspan="1" colspan="1">0.51</td><td rowspan="1" colspan="1">0.54</td><td rowspan="1" colspan="1">0.77</td><td rowspan="1" colspan="1">1.19</td><td rowspan="1" colspan="1">0.60</td><td rowspan="1" colspan="1">0.41</td><td rowspan="1" colspan="1">1.41</td></tr></tbody></table></table-wrap></tp:treatment-sec><tp:treatment-sec sec-type="etymology" id="SECID0EEOAE"><title>Etymology.</title><p>A combination of Henry (Thomas J. Henry) and -gnathus, from the Greek gnathos, jaw, in reference to the similarity with species of <italic><tp:taxon-name><tp:taxon-name-part taxon-name-part-type="genus" reg="Plagiognathus">Plagiognathus</tp:taxon-name-part></tp:taxon-name></italic>.</p></tp:treatment-sec><tp:treatment-sec sec-type="discussion" id="SECID0EROAE"><title>Discussion.</title><p><italic><tp:taxon-name><tp:taxon-name-part taxon-name-part-type="genus" reg="Henryognathus">Henryognathus</tp:taxon-name-part></tp:taxon-name></italic> falls within the diagnosis of <italic><tp:taxon-name><tp:taxon-name-part taxon-name-part-type="genus" reg="Plagiognathus">Plagiognathus</tp:taxon-name-part></tp:taxon-name></italic> Fieber, as rendered by <xref ref-type="bibr" rid="B2">Schuh (2001)</xref>, with the exception of the structure of the male genitalia.</p></tp:treatment-sec><ref-list><ref id="B2"><mixed-citation xmlns:xlink="http://www.w3.org/1999/xlink" xlink:type="simple"><person-group><name name-style="western"><surname>Schuh</surname><given-names>RT</given-names></name></person-group> (<year>2001</year>) Revision of New World <italic><tp:taxon-name><tp:taxon-name-part taxon-name-part-type="genus">Plagiognathus</tp:taxon-name-part></tp:taxon-name></italic> Fieber, with comments on the Palearctic fauna and the description of a new genus (<tp:taxon-name><tp:taxon-name-part taxon-name-part-type="suborder">Heteroptera</tp:taxon-name-part></tp:taxon-name>, <tp:taxon-name><tp:taxon-name-part taxon-name-part-type="family">Miridae</tp:taxon-name-part></tp:taxon-name>, <tp:taxon-name><tp:taxon-name-part taxon-name-part-type="subfamily">Phylinae</tp:taxon-name-part></tp:taxon-name>). Bulletin of the American Museum of Natural History 266: 267 pp. <ext-link xlink:type="simple" ext-link-type="doi" xlink:href="10.1206/0003-0090(2001)266%3C0001:RONWPF%3E2.0.CO;2">https://doi.org/10.1206/0003-0090(2001)266&lt;0001:RONWPF&gt;2.0.CO;2</ext-link></mixed-citation></ref></ref-list></tp:taxon-treatment>
