# Supplementary material for: Henryognathusthomasi, a new genus and new species of Arctostaphylos-feeding plant bug from western North America (Miridae, Phylinae, Phylini)
Source: Zookeys. 2018 Nov 15;(796):281–9. doi: 10.3897/zookeys.796.21432 (PMC6250779; doi:10.3897/zookeys.796.21432)
Supplement: XML Treatment for Henryognathus thomasi [file zookeys.796.21432-treatment2.xml]

<!DOCTYPE tp:taxon-treatment
  PUBLIC "-//TaxonX//DTD Taxonomic Treatment Publishing DTD v0 20100105//EN" "tax-treatment-NSO.dtd">
<tp:taxon-treatment xmlns:tp="http://www.plazi.org/taxpub"><tp:treatment-meta><kwd-group><label>Taxon classification</label><kwd><named-content xmlns:xlink="http://www.w3.org/1999/xlink" content-type="kingdom">Animalia</named-content></kwd><kwd><named-content xmlns:xlink="http://www.w3.org/1999/xlink" content-type="order">Hemiptera</named-content></kwd><kwd><named-content xmlns:xlink="http://www.w3.org/1999/xlink" content-type="family">Miridae</named-content></kwd></kwd-group><mixed-citation publication-type="journal"><person-group><name><surname>Schuh</surname><given-names>Randall T.</given-names></name><name><surname>Salas</surname><given-names>Ruth</given-names></name></person-group><article-title><italic><tp:taxon-name><tp:taxon-name-part taxon-name-part-type="genus" reg="Henryognathus">Henryognathus</tp:taxon-name-part><tp:taxon-name-part taxon-name-part-type="species" reg="thomasi">thomasi</tp:taxon-name-part></tp:taxon-name></italic>, a new genus and new species of <italic><tp:taxon-name><tp:taxon-name-part taxon-name-part-type="genus" reg="Arctostaphylos">Arctostaphylos</tp:taxon-name-part></tp:taxon-name></italic>-feeding plant bug from western North America (<tp:taxon-name><tp:taxon-name-part taxon-name-part-type="family">Miridae</tp:taxon-name-part></tp:taxon-name>, <tp:taxon-name><tp:taxon-name-part taxon-name-part-type="subfamily">Phylinae</tp:taxon-name-part></tp:taxon-name>, <tp:taxon-name><tp:taxon-name-part taxon-name-part-type="tribe">Phylini</tp:taxon-name-part></tp:taxon-name>)</article-title><source>Zookeys</source><day>15</day><month>11</month><year>2018</year><volume>2018</volume><issue>796</issue><fpage>281</fpage><lpage>289</lpage><pub-id pub-id-type="doi">10.3897/zookeys.796.21432</pub-id></mixed-citation></tp:treatment-meta><tp:nomenclature><tp:taxon-name>
            <tp:taxon-name-part taxon-name-part-type="genus" reg="Henryognathus">Henryognathus</tp:taxon-name-part>
            <tp:taxon-name-part taxon-name-part-type="species" reg="thomasi">thomasi</tp:taxon-name-part>
            <object-id xmlns:xlink="http://www.w3.org/1999/xlink" content-type="zoobank" xlink:type="simple">http://zoobank.org/1B8709C8-6708-4951-B2F2-E621FD40789F</object-id>
          </tp:taxon-name><tp:taxon-status xmlns:xlink="http://www.w3.org/1999/xlink" xlink:type="simple">sp. n.</tp:taxon-status><xref ref-type="fig" rid="F1">Figures 1</xref><xref ref-type="fig" rid="F2">, 2</xref><xref ref-type="table" rid="T1">, Table 1</xref></tp:nomenclature><tp:treatment-sec sec-type="diagnosis" id="SECID0E4QAE"><title>Diagnosis.</title><p>Recognized by the moderate size, pale, yellow to yellow-orange coloration in preserved specimens (Fig. <xref ref-type="fig" rid="F1">1A, B</xref>.), the antennae black in male except segment 1 pale on basal half and with pale apical annulus (Fig. <xref ref-type="fig" rid="F1">1A, B</xref>), sometimes with central 2/3 of segment 2 pale; and by the structure of the male genitalia (Fig. <xref ref-type="fig" rid="F2">2</xref>). Among North American taxa most easily confused with species of <italic><tp:taxon-name><tp:taxon-name-part taxon-name-part-type="genus" reg="Americodema">Americodema</tp:taxon-name-part></tp:taxon-name></italic> and <italic><tp:taxon-name><tp:taxon-name-part taxon-name-part-type="genus" reg="Occidentodema">Occidentodema</tp:taxon-name-part></tp:taxon-name></italic> based on pale coloration and head shape, but lacking the black stripe on <!--PageBreak-->the dorsal surface of metafemur as found in those taxa, and pale <italic><tp:taxon-name><tp:taxon-name-part taxon-name-part-type="genus" reg="Plagiognathus">Plagiognathus</tp:taxon-name-part></tp:taxon-name></italic> species (e.g., <italic><tp:taxon-name><tp:taxon-name-part taxon-name-part-type="genus" reg="Plagiognathus">P.</tp:taxon-name-part><tp:taxon-name-part taxon-name-part-type="species" reg="luteus">luteus</tp:taxon-name-part></tp:taxon-name></italic> Knight), but easily distinguished by its longer, slender, curving apical spines on endosoma, as opposed to the bladelike apical spines in <italic><tp:taxon-name><tp:taxon-name-part taxon-name-part-type="genus" reg="Plagiognathus">Plagiognathus</tp:taxon-name-part></tp:taxon-name></italic> (<xref ref-type="bibr" rid="B2">Schuh 2001</xref>: figs 20–33).</p><!--PageBreak--></tp:treatment-sec><tp:treatment-sec sec-type="description" id="SECID0E4SAE"><title>Description.</title><p><bold><italic>Male</italic></bold>: Very elongate ovoid, of moderate size; mean total length 3.73, mean length apex clypeus-cuneal fracture 2.56, mean width across pronotum 1.04 (Table <xref ref-type="table" rid="T1">1</xref>).</p><p><italic>Coloration</italic> (Fig. <xref ref-type="fig" rid="F1">1A, B</xref>): General coloration pale, yellowish or yellow orange, translucent; membrane pale, veins of cells white; antennal segment 1 pale on basal two-thirds, nearly black on distal third with a pale apical annulus with subapical black spine on interior surface, remaining antennal segments entirely black, or segment 2 sometimes pale medially; labium infuscate at apex; legs generally pale, hind femur with weak dark spots distally; tibiae with dark spines on dorsal surface at bases of black spines, hind femur black at femoral articulation.</p><p><italic>Surface and vestiture</italic> (Fig. <xref ref-type="fig" rid="F1">1A, B</xref>): Dorsum weakly granular, smooth, weakly shining. Vestiture of dorsum with reclining pale, golden-shining, simple setae.</p><p><italic>Structure</italic>: Hemelytra sloping laterally, corial margins very weakly convex; frons tumid, clypeus visible from above; head projecting below eye by diameter of antennal segment 1; labium reaching to at least posterior margin of abdominal sternum 4. Tarsal claws as in generic description.</p><p><italic>Genitalia</italic> (Fig. <xref ref-type="fig" rid="F2">2</xref>): In addition to attributes in generic description, ventral spine smoothly curving over an arc of nearly 180 degrees, dorsal spine bent but not uniformly curving. Phallotheca L-shaped, with a broad posterolateral opening on distal <!--PageBreak-->portion. Left paramere short, anterior process with a strong subapical seta. Right paramere elongate, parallel sided over most of length, with a fingerlike apex.</p><p><bold><italic>Female</italic></bold>: Very similar in shape and proportions to male. Mean total length 3.93, mean length apex clypeus-cuneal fracture 2.77, mean width across pronotum 1.11 (Table <xref ref-type="table" rid="T1">1</xref>). Coloration as in male (Fig. <xref ref-type="fig" rid="F1">1A, B</xref>). Female genitalia: Not examined.</p></tp:treatment-sec><tp:treatment-sec sec-type="etymology" id="SECID0EZUAE"><title>Etymology.</title><p>Named for Thomas J. Henry.</p></tp:treatment-sec><tp:treatment-sec sec-type="host" id="SECID0E5UAE"><title>Hosts.</title><p><italic><tp:taxon-name><tp:taxon-name-part taxon-name-part-type="genus" reg="Arctostaphylos">Arctostaphylos</tp:taxon-name-part><tp:taxon-name-part taxon-name-part-type="species" reg="pungens">pungens</tp:taxon-name-part></tp:taxon-name></italic> Kunth, <italic><tp:taxon-name><tp:taxon-name-part taxon-name-part-type="genus" reg="Arctostaphylos">A.</tp:taxon-name-part><tp:taxon-name-part taxon-name-part-type="species" reg="viscida">viscida</tp:taxon-name-part></tp:taxon-name></italic> Parry (fig. 1C, D), and <italic><tp:taxon-name><tp:taxon-name-part taxon-name-part-type="genus" reg="Arctostaphylos">A.</tp:taxon-name-part></tp:taxon-name></italic> sp. (<tp:taxon-name><tp:taxon-name-part taxon-name-part-type="family">Ericaceae</tp:taxon-name-part></tp:taxon-name>). We regard the very few specimens labeled as occurring on <italic><tp:taxon-name><tp:taxon-name-part taxon-name-part-type="genus" reg="Mimosa">Mimosa</tp:taxon-name-part><tp:taxon-name-part taxon-name-part-type="species" reg="biuncifera">biuncifera</tp:taxon-name-part></tp:taxon-name></italic> Benth. (<tp:taxon-name><tp:taxon-name-part taxon-name-part-type="family">Fabaceae</tp:taxon-name-part></tp:taxon-name>), <italic><tp:taxon-name><tp:taxon-name-part taxon-name-part-type="genus" reg="Quercus">Quercus</tp:taxon-name-part><tp:taxon-name-part taxon-name-part-type="species" reg="turbinella">turbinella</tp:taxon-name-part></tp:taxon-name></italic> Greene (<tp:taxon-name><tp:taxon-name-part taxon-name-part-type="family">Fagaceae</tp:taxon-name-part></tp:taxon-name>), and <italic><tp:taxon-name><tp:taxon-name-part taxon-name-part-type="genus" reg="Rhamnus">Rhamnus</tp:taxon-name-part><tp:taxon-name-part taxon-name-part-type="species" reg="californica">californica</tp:taxon-name-part></tp:taxon-name></italic> Eschsch. (<tp:taxon-name><tp:taxon-name-part taxon-name-part-type="family">Rhamnaceae</tp:taxon-name-part></tp:taxon-name>) to represent either sitting records or the result of commingling of specimens in the field. A total of 54 specimens was collected at light or host information was not recorded by the collector.</p><p>The habit of feeding on <italic><tp:taxon-name><tp:taxon-name-part taxon-name-part-type="genus" reg="Arctostaphylos">Arctostaphylos</tp:taxon-name-part></tp:taxon-name></italic> is shared with other <tp:taxon-name><tp:taxon-name-part taxon-name-part-type="subfamily">Phylinae</tp:taxon-name-part></tp:taxon-name> such as <italic><tp:taxon-name><tp:taxon-name-part taxon-name-part-type="genus" reg="Arctostaphylocoris">Arctostaphylocoris</tp:taxon-name-part><tp:taxon-name-part taxon-name-part-type="species" reg="arizonensis">arizonensis</tp:taxon-name-part></tp:taxon-name></italic> Schuh and Schwartz, <italic><tp:taxon-name><tp:taxon-name-part taxon-name-part-type="genus" reg="Arctostaphylocoris">A.</tp:taxon-name-part><tp:taxon-name-part taxon-name-part-type="species" reg="manzanitae">manzanitae</tp:taxon-name-part></tp:taxon-name></italic> (Knight), <italic><tp:taxon-name><tp:taxon-name-part taxon-name-part-type="genus" reg="Atractotomus">Atractotomus</tp:taxon-name-part><tp:taxon-name-part taxon-name-part-type="species" reg="schwartzi">schwartzi</tp:taxon-name-part></tp:taxon-name></italic> Stonedahl, four species of <italic><tp:taxon-name><tp:taxon-name-part taxon-name-part-type="genus" reg="Ceratopsallus">Ceratopsallus</tp:taxon-name-part></tp:taxon-name></italic> Schuh (<xref ref-type="bibr" rid="B3">Schuh 2006</xref>), the two known species of the orthotyline genus <italic><tp:taxon-name><tp:taxon-name-part taxon-name-part-type="genus" reg="Melymacra">Melymacra</tp:taxon-name-part></tp:taxon-name></italic> Schwartz, four species of the mirine genus <italic><tp:taxon-name><tp:taxon-name-part taxon-name-part-type="genus" reg="Phytocoris">Phytocoris</tp:taxon-name-part></tp:taxon-name></italic> Hahn, and the dicyphine <italic><tp:taxon-name><tp:taxon-name-part taxon-name-part-type="genus" reg="Tupiocoris">Tupiocoris</tp:taxon-name-part><tp:taxon-name-part taxon-name-part-type="species" reg="killamae">killamae</tp:taxon-name-part></tp:taxon-name></italic> Schwartz and Scudder. In all of these cases the distribution of the bugs on their hosts can be extremely patchy.</p></tp:treatment-sec><tp:treatment-sec sec-type="distribution" id="SECID0EJ1AE"><title>Distribution</title><p>(Fig. <xref ref-type="fig" rid="F3">3</xref>): Known from Gila, Graham, Mohave, and Pima counties in Arizona and from Los Angeles, Kern, Mariposa, Riverside, Sonoma, and Tulare counties in California.</p><fig id="F3" position="float" orientation="portrait"><label>Figure 3.</label><caption><p>Distribution of <italic><tp:taxon-name><tp:taxon-name-part taxon-name-part-type="genus" reg="Henryognathus">Henryognathus</tp:taxon-name-part><tp:taxon-name-part taxon-name-part-type="species" reg="thomasi">thomasi</tp:taxon-name-part></tp:taxon-name></italic> in the American southwest.</p></caption><graphic xmlns:xlink="http://www.w3.org/1999/xlink" xlink:href="zookeys-796-281-g003.jpg" position="float" orientation="portrait" xlink:type="simple" id="oo_242896.jpg"/></fig><p><bold>HOLOTYPE</bold>: <bold>USA: California: Tulare Co</bold>.: NE of Springville on Bear Creek Rd near Scicon, <named-content xmlns:xlink="http://www.w3.org/1999/xlink" content-type="dwc:verbatimCoordinates" xlink:type="simple"><named-content content-type="geo-json" specific-use="{&#34;type&#34;:&#34;Point&#34;,&#34;coordinates&#34;:[-118.771600,36.213940]}" id="NCID0EU2AE" xlink:type="simple">36.21394°N, 118.7716°W</named-content></named-content>, 700 m, 23 May 2004, R.T. Schuh, Cassis, Schwartz, Weirauch, Wyniger, Forero, <italic><tp:taxon-name><tp:taxon-name-part taxon-name-part-type="genus" reg="Arctostaphylos">Arctostaphylos</tp:taxon-name-part><tp:taxon-name-part taxon-name-part-type="species" reg="viscida">viscida</tp:taxon-name-part></tp:taxon-name></italic> Parry (<tp:taxon-name><tp:taxon-name-part taxon-name-part-type="family">Ericaceae</tp:taxon-name-part></tp:taxon-name>), det. <tp:taxon-name><tp:taxon-name-part taxon-name-part-type="genus" reg="Arctostaphylos">A.</tp:taxon-name-part></tp:taxon-name> Sanders UCR140624, 1♂ (AMNH_PBI 00321005) (AMNH).</p><p><bold>PARATYPES</bold>: <bold>USA: Arizona: Gila Co.</bold>: 8 mi SW jct Rts 87 and 188 (off Rt 87), Tonto National Forest, <named-content xmlns:xlink="http://www.w3.org/1999/xlink" content-type="dwc:verbatimCoordinates" xlink:type="simple"><named-content content-type="geo-json" specific-use="{&#34;type&#34;:&#34;Point&#34;,&#34;coordinates&#34;:[-111.213410,33.559890]}" id="NCID0EY3AE" xlink:type="simple">33.55989°N, 111.21341°W</named-content></named-content>, 1219 m, 27 May 1983 - 28 May 1983, R. T. Schuh and G. M. Stonedahl, 1♂ (AMNH_PBI 00414940) <italic><tp:taxon-name><tp:taxon-name-part taxon-name-part-type="genus" reg="Arctostaphylos">Arctostaphylos</tp:taxon-name-part><tp:taxon-name-part taxon-name-part-type="species" reg="pungens">pungens</tp:taxon-name-part></tp:taxon-name></italic> Kunth (<tp:taxon-name><tp:taxon-name-part taxon-name-part-type="family">Ericaceae</tp:taxon-name-part></tp:taxon-name>), 3♂ (00414935-00414937), 2♀ <!--PageBreak-->(00414938, 00414939) (AMNH). Old CCC Campground S of Globe on Pioneer Pass Rd, <named-content xmlns:xlink="http://www.w3.org/1999/xlink" content-type="dwc:verbatimCoordinates" xlink:type="simple"><named-content content-type="geo-json" specific-use="{&#34;type&#34;:&#34;Point&#34;,&#34;coordinates&#34;:[-110.785830,33.394170]}" id="NCID0ES4AE" xlink:type="simple">33.39417°N, 110.78583°W</named-content></named-content>, 1433 m, 30 May 1983 - 31 May 1983, R.T. Schuh, G.M. Stonedahl and B.M. Massie, 21♂ (00414898-00414918), 10♀ (00414925-00414934) (AMNH), 1♂ (00414892), 1♀ (00414919) (CAS), 1♂ (00414893), 1♀ (00414920) (<named-content xmlns:xlink="http://www.w3.org/1999/xlink" content-type="dwc:institutional_code" xlink:type="simple">CNC</named-content>), 1♂ (00414894), 1♀ (00414921) (<named-content xmlns:xlink="http://www.w3.org/1999/xlink" content-type="dwc:institutional_code" xlink:type="simple">UCB</named-content>), 1♂ (00414895), 1♀ (00414922) (<named-content xmlns:xlink="http://www.w3.org/1999/xlink" content-type="dwc:institutional_code" xlink:type="simple">UCR</named-content>), 1♂ (00414896), 1♀ (00414923) (<named-content xmlns:xlink="http://www.w3.org/1999/xlink" content-type="dwc:institutional_code" xlink:type="simple">USNM</named-content>), 1♂ (00414897), 1♀ (00414924) (<named-content xmlns:xlink="http://www.w3.org/1999/xlink" content-type="dwc:institutional_code" xlink:type="simple">ZISP</named-content>). <bold>Graham Co.</bold>: Pinaleno Mountains, Stockton Pass, <named-content xmlns:xlink="http://www.w3.org/1999/xlink" content-type="dwc:verbatimCoordinates" xlink:type="simple"><named-content content-type="geo-json" specific-use="{&#34;type&#34;:&#34;Point&#34;,&#34;coordinates&#34;:[-109.843060,32.640830]}" id="NCID0EQ5AE" xlink:type="simple">32.64083°N, 109.84306°W</named-content></named-content>, 1631 m, 01 Jun 1983 - 02 Jun 1983, R. T. Schuh and G. M. Stonedahl, 1♀ (00414944) (AMNH). <bold>Mohave Co.</bold>: Hualapai Mountains, SE of Kingman, T20N R15W, <named-content xmlns:xlink="http://www.w3.org/1999/xlink" content-type="dwc:verbatimCoordinates" xlink:type="simple"><named-content content-type="geo-json" specific-use="{&#34;type&#34;:&#34;Point&#34;,&#34;coordinates&#34;:[-114.052220,35.189440]}" id="NCID0E15AE" xlink:type="simple">35.18944°N, 114.05222°W</named-content></named-content>, 1585 m, 09 Jun 1983 - 10 Jun 1983, R. T. Schuh, M. D. Schwartz, G. M. Stonedahl, <italic><tp:taxon-name><tp:taxon-name-part taxon-name-part-type="genus" reg="Quercus">Quercus</tp:taxon-name-part><tp:taxon-name-part taxon-name-part-type="species" reg="turbinella">turbinella</tp:taxon-name-part></tp:taxon-name></italic> Greene (<tp:taxon-name><tp:taxon-name-part taxon-name-part-type="family">Fagaceae</tp:taxon-name-part></tp:taxon-name>), 1♀ (00414943) (AMNH). <bold>Pima Co.</bold>: 4 mi N of Coronado Natl. Forest boundary on Mount Lemmon Rd, <named-content xmlns:xlink="http://www.w3.org/1999/xlink" content-type="dwc:verbatimCoordinates" xlink:type="simple"><named-content content-type="geo-json" specific-use="{&#34;type&#34;:&#34;Point&#34;,&#34;coordinates&#34;:[-110.700000,32.360000]}" id="NCID0EU6AE" xlink:type="simple">32.36°N, 110.7°W</named-content></named-content>, 1219 m, 11 Jun 1983, R.T. Schuh, Schwartz, and Stonedahl, <italic><tp:taxon-name><tp:taxon-name-part taxon-name-part-type="genus" reg="Mimosa">Mimosa</tp:taxon-name-part><tp:taxon-name-part taxon-name-part-type="species" reg="biuncifera">biuncifera</tp:taxon-name-part></tp:taxon-name></italic> Benth. (<tp:taxon-name><tp:taxon-name-part taxon-name-part-type="family">Fabaceae</tp:taxon-name-part></tp:taxon-name>), 1♂ (00414942) (AMNH). 7.5 mi S of Coronado Natl. Forest boundary on Mount Lemmon Rd, <named-content xmlns:xlink="http://www.w3.org/1999/xlink" content-type="dwc:verbatimCoordinates" xlink:type="simple"><named-content content-type="geo-json" specific-use="{&#34;type&#34;:&#34;Point&#34;,&#34;coordinates&#34;:[-110.720000,32.310000]}" id="NCID0ENAAG" xlink:type="simple">32.31°N, 110.72°W</named-content></named-content>, 1433 m, 11 Jun 1983, R.T. Schuh, Schwartz, and Stonedahl, 1♂ (00414941) (AMNH). <bold>California: Kern Co.</bold>: 7 km W of Wofford Heights on Rt 155, <named-content xmlns:xlink="http://www.w3.org/1999/xlink" content-type="dwc:verbatimCoordinates" xlink:type="simple"><named-content content-type="geo-json" specific-use="{&#34;type&#34;:&#34;Point&#34;,&#34;coordinates&#34;:[-118.525550,35.725000]}" id="NCID0EXAAG" xlink:type="simple">35.725°N, 118.52555°W</named-content></named-content>, 1520 m, 26 Jul 1999, M.D. Schwartz, <italic><tp:taxon-name><tp:taxon-name-part taxon-name-part-type="genus" reg="Arctostaphylos">Arctostaphylos</tp:taxon-name-part></tp:taxon-name></italic> sp. (<tp:taxon-name><tp:taxon-name-part taxon-name-part-type="family">Ericaceae</tp:taxon-name-part></tp:taxon-name>), 5♂ (00414945-00414949), 10♀ (00414956-00414965) (AMNH), 1♂ <!--PageBreak-->(00414950), 1♀ (00414953) (<named-content xmlns:xlink="http://www.w3.org/1999/xlink" content-type="dwc:institutional_code" xlink:type="simple">CNC</named-content>), 1♂ (00414951), 1♀ (00414954) (<named-content xmlns:xlink="http://www.w3.org/1999/xlink" content-type="dwc:institutional_code" xlink:type="simple">UCR</named-content>), 1♂ (00414952), 1♀ (00414955) (<named-content xmlns:xlink="http://www.w3.org/1999/xlink" content-type="dwc:institutional_code" xlink:type="simple">USNM</named-content>). Cedar Creek Campground on Rt 115, <named-content xmlns:xlink="http://www.w3.org/1999/xlink" content-type="dwc:verbatimCoordinates" xlink:type="simple"><named-content content-type="geo-json" specific-use="{&#34;type&#34;:&#34;Point&#34;,&#34;coordinates&#34;:[-118.611830,35.737260]}" id="NCID0EZBAG" xlink:type="simple">35.73726°N, 118.61183°W</named-content></named-content>, 1500 m, 26 Jul 1999, M.D. Schwartz, <italic><tp:taxon-name><tp:taxon-name-part taxon-name-part-type="genus" reg="Arctostaphylos">Arctostaphylos</tp:taxon-name-part></tp:taxon-name></italic> sp. (<tp:taxon-name><tp:taxon-name-part taxon-name-part-type="family">Ericaceae</tp:taxon-name-part></tp:taxon-name>), 5♂ (00414966-00414970), 4♀ (00414971-00414974) (AMNH). <bold>Los Angeles Co.</bold>: Tanbark Flats, <named-content xmlns:xlink="http://www.w3.org/1999/xlink" content-type="dwc:verbatimCoordinates" xlink:type="simple"><named-content content-type="geo-json" specific-use="{&#34;type&#34;:&#34;Point&#34;,&#34;coordinates&#34;:[-116.670560,33.691110]}" id="NCID0EPCAG" xlink:type="simple">33.69111°N, 116.67056°W</named-content></named-content>, 25 Jun 1952, <tp:taxon-name><tp:taxon-name-part taxon-name-part-type="genus" reg="Arctostaphylos">A.</tp:taxon-name-part></tp:taxon-name><tp:taxon-name><tp:taxon-name-part taxon-name-part-type="genus" reg="Arctostaphylos">A.</tp:taxon-name-part></tp:taxon-name> Grigarick, 1♂ (00125674) (<named-content xmlns:xlink="http://www.w3.org/1999/xlink" content-type="dwc:institutional_code" xlink:type="simple">UCD</named-content>). <bold>Mariposa Co.</bold>: NW of Mariposa off Rt 140 on Bear Valley Rd, <named-content xmlns:xlink="http://www.w3.org/1999/xlink" content-type="dwc:verbatimCoordinates" xlink:type="simple"><named-content content-type="geo-json" specific-use="{&#34;type&#34;:&#34;Point&#34;,&#34;coordinates&#34;:[-120.132430,37.571110]}" id="NCID0EJDAG" xlink:type="simple">37.57111°N, 120.13243°W</named-content></named-content>, 663 m, 25 May 2004, R.T. Schuh, Cassis, Schwartz, Weirauch, Wyniger, Forero, <italic><tp:taxon-name><tp:taxon-name-part taxon-name-part-type="genus" reg="Arctostaphylos">Arctostaphylos</tp:taxon-name-part><tp:taxon-name-part taxon-name-part-type="species" reg="viscida">viscida</tp:taxon-name-part></tp:taxon-name></italic> Parry (<tp:taxon-name><tp:taxon-name-part taxon-name-part-type="family">Ericaceae</tp:taxon-name-part></tp:taxon-name>), det. <tp:taxon-name><tp:taxon-name-part taxon-name-part-type="genus" reg="Arctostaphylos">A.</tp:taxon-name-part></tp:taxon-name> Sanders UCR140623, 3♂ (00321062-00321064), 1♀ (00321065), 2♂ (00321066, 00321067), 2♀ (00321068, 00321069) (AMNH). W of Mariposa near Mt. Bullion, <named-content xmlns:xlink="http://www.w3.org/1999/xlink" content-type="dwc:verbatimCoordinates" xlink:type="simple"><named-content content-type="geo-json" specific-use="{&#34;type&#34;:&#34;Point&#34;,&#34;coordinates&#34;:[-120.043500,37.499360]}" id="NCID0EHEAG" xlink:type="simple">37.49936°N, 120.0435°W</named-content></named-content>, 675 m, 25 May 2004, R.T. Schuh, Cassis, Schwartz, Weirauch, Wyniger, Forero, <italic><tp:taxon-name><tp:taxon-name-part taxon-name-part-type="genus" reg="Arctostaphylos">Arctostaphylos</tp:taxon-name-part><tp:taxon-name-part taxon-name-part-type="species" reg="viscida">viscida</tp:taxon-name-part></tp:taxon-name></italic> Parry (<tp:taxon-name><tp:taxon-name-part taxon-name-part-type="family">Ericaceae</tp:taxon-name-part></tp:taxon-name>), det. Field ID, 88♂ (00320031- 00320093, 00414993-00415017), 41♀ (00320094-00320103, 00415036-00415065, 00415067) (AMNH), 3♂ (00414975-00414977), 3♀ (00415018-00415020) (CAS), 3♂ (00414978-00414980), 3♀ (00415021-00415023) (<named-content xmlns:xlink="http://www.w3.org/1999/xlink" content-type="dwc:institutional_code" xlink:type="simple">CNC</named-content>), 3♂ (00414981-00414983), 3♀ (00415024-00415026) (<named-content xmlns:xlink="http://www.w3.org/1999/xlink" content-type="dwc:institutional_code" xlink:type="simple">UCB</named-content>), 3♂ (00414984-00414986), 3♀ (00415027-00415029) (<named-content xmlns:xlink="http://www.w3.org/1999/xlink" content-type="dwc:institutional_code" xlink:type="simple">UCR</named-content>), 3♂ (00414987-00414989), 3♀ (00415030-00415032) (<named-content xmlns:xlink="http://www.w3.org/1999/xlink" content-type="dwc:institutional_code" xlink:type="simple">USNM</named-content>), 3♂ (00414990- 00414992), 3♀ (00415033-00415035) (<named-content xmlns:xlink="http://www.w3.org/1999/xlink" content-type="dwc:institutional_code" xlink:type="simple">ZISP</named-content>). <bold>Riverside Co.</bold>: San Jacinto Mountains, <named-content xmlns:xlink="http://www.w3.org/1999/xlink" content-type="dwc:verbatimCoordinates" xlink:type="simple"><named-content content-type="geo-json" specific-use="{&#34;type&#34;:&#34;Point&#34;,&#34;coordinates&#34;:[-116.679180,33.814460]}" id="NCID0EVFAG" xlink:type="simple">33.81446°N, 116.67918°W</named-content></named-content>, 21 Jul 1929, R. H. Beamer, 2♂ (00292384, 00292385) (<named-content xmlns:xlink="http://www.w3.org/1999/xlink" content-type="dwc:institutional_code" xlink:type="simple">KU</named-content>). San Jacinto Mountains, Pinon Flat, <named-content xmlns:xlink="http://www.w3.org/1999/xlink" content-type="dwc:verbatimCoordinates" xlink:type="simple"><named-content content-type="geo-json" specific-use="{&#34;type&#34;:&#34;Point&#34;,&#34;coordinates&#34;:[-118.897220,34.744170]}" id="NCID0EBGAG" xlink:type="simple">34.74417°N, 118.89722°W</named-content></named-content>, 28 May 1940, C. D. Michener, <italic><tp:taxon-name><tp:taxon-name-part taxon-name-part-type="genus" reg="Arctostaphylos">Arctostaphylos</tp:taxon-name-part></tp:taxon-name></italic> sp. (<tp:taxon-name><tp:taxon-name-part taxon-name-part-type="family">Ericaceae</tp:taxon-name-part></tp:taxon-name>), 2♂ (00081128, 00081132) (AMNH), 3♂ (00081129-00081131) (<named-content xmlns:xlink="http://www.w3.org/1999/xlink" content-type="dwc:institutional_code" xlink:type="simple">UCB</named-content>). <bold>Sonoma Co.</bold>: Occidental, <named-content xmlns:xlink="http://www.w3.org/1999/xlink" content-type="dwc:verbatimCoordinates" xlink:type="simple"><named-content content-type="geo-json" specific-use="{&#34;type&#34;:&#34;Point&#34;,&#34;coordinates&#34;:[-122.947220,38.407500]}" id="NCID0E2GAG" xlink:type="simple">38.4075°N, 122.94722°W</named-content></named-content>, 16 Aug 1938, R. I. Sailer, 1♂ (00292386) (<named-content xmlns:xlink="http://www.w3.org/1999/xlink" content-type="dwc:institutional_code" xlink:type="simple">KU</named-content>). <bold>Tulare Co.</bold>: Mineral King Rd E of Three Rivers, <named-content xmlns:xlink="http://www.w3.org/1999/xlink" content-type="dwc:verbatimCoordinates" xlink:type="simple"><named-content content-type="geo-json" specific-use="{&#34;type&#34;:&#34;Point&#34;,&#34;coordinates&#34;:[-118.846500,36.473560]}" id="NCID0EJHAG" xlink:type="simple">36.47356°N, 118.8465°W</named-content></named-content>, 492 m, 24 May 2004, R.T. Schuh, Cassis, Schwartz, Weirauch, Wyniger, Forero, <italic><tp:taxon-name><tp:taxon-name-part taxon-name-part-type="genus" reg="Arctostaphylos">Arctostaphylos</tp:taxon-name-part><tp:taxon-name-part taxon-name-part-type="species" reg="viscida">viscida</tp:taxon-name-part></tp:taxon-name></italic> Parry (<tp:taxon-name><tp:taxon-name-part taxon-name-part-type="family">Ericaceae</tp:taxon-name-part></tp:taxon-name>), det. Field ID, 1♂ (00321049), 12♀ (00321050-00321061) (AMNH). NE of Springville on Bear Creek Rd near Scicon, <named-content xmlns:xlink="http://www.w3.org/1999/xlink" content-type="dwc:verbatimCoordinates" xlink:type="simple"><named-content content-type="geo-json" specific-use="{&#34;type&#34;:&#34;Point&#34;,&#34;coordinates&#34;:[-118.771600,36.213940]}" id="NCID0EBIAG" xlink:type="simple">36.21394°N, 118.7716°W</named-content></named-content>, 700 m, 23 May 2004, R.T. Schuh, Cassis, Schwartz, Weirauch, Wyniger, Forero, <italic><tp:taxon-name><tp:taxon-name-part taxon-name-part-type="genus" reg="Arctostaphylos">Arctostaphylos</tp:taxon-name-part><tp:taxon-name-part taxon-name-part-type="species" reg="viscida">viscida</tp:taxon-name-part></tp:taxon-name></italic> Parry (<tp:taxon-name><tp:taxon-name-part taxon-name-part-type="family">Ericaceae</tp:taxon-name-part></tp:taxon-name>), det. <tp:taxon-name><tp:taxon-name-part taxon-name-part-type="genus" reg="Arctostaphylos">A.</tp:taxon-name-part></tp:taxon-name> Sanders UCR140624, 11♂ (00320996-00321004, 00321006, 00321007), 29♀ (00321014-00321042) <italic><tp:taxon-name><tp:taxon-name-part taxon-name-part-type="genus" reg="Rhamnus">Rhamnus</tp:taxon-name-part><tp:taxon-name-part taxon-name-part-type="species" reg="californica">californica</tp:taxon-name-part></tp:taxon-name></italic> Eschsch. (<tp:taxon-name><tp:taxon-name-part taxon-name-part-type="family">Rhamnaceae</tp:taxon-name-part></tp:taxon-name>), det. <tp:taxon-name><tp:taxon-name-part taxon-name-part-type="genus" reg="Arctostaphylos">A.</tp:taxon-name-part></tp:taxon-name> Sanders UCR140642, 2♂ (00321043, 00321044), 4♀ (00321045-00321048) (AMNH), <italic><tp:taxon-name><tp:taxon-name-part taxon-name-part-type="genus" reg="Arctostaphylos">Arctostaphylos</tp:taxon-name-part><tp:taxon-name-part taxon-name-part-type="species" reg="viscida">viscida</tp:taxon-name-part></tp:taxon-name></italic> Parry (<tp:taxon-name><tp:taxon-name-part taxon-name-part-type="family">Ericaceae</tp:taxon-name-part></tp:taxon-name>), det. <tp:taxon-name><tp:taxon-name-part taxon-name-part-type="genus" reg="Arctostaphylos">A.</tp:taxon-name-part></tp:taxon-name> Sanders UCR140624, 1♂ (00320990), 1♀ (00321008) (CAS), 1♂ (00320991), 1♀ (00321009) (<named-content xmlns:xlink="http://www.w3.org/1999/xlink" content-type="dwc:institutional_code" xlink:type="simple">CNC</named-content>), 1♂ (00320992), 1♀ (00321010) (<named-content xmlns:xlink="http://www.w3.org/1999/xlink" content-type="dwc:institutional_code" xlink:type="simple">UCB</named-content>), 1♂ (00320993), 1♀ (00321011) (<named-content xmlns:xlink="http://www.w3.org/1999/xlink" content-type="dwc:institutional_code" xlink:type="simple">UCR</named-content>), 1♂ (00320994), 1♀ (00321012) (<named-content xmlns:xlink="http://www.w3.org/1999/xlink" content-type="dwc:institutional_code" xlink:type="simple">USNM</named-content>), 1♂ (00320995), 1♀ (00321013) (<named-content xmlns:xlink="http://www.w3.org/1999/xlink" content-type="dwc:institutional_code" xlink:type="simple">ZISP</named-content>).</p></tp:treatment-sec><tp:treatment-sec sec-type="material" id="SECID0E3KAG"><title>Other specimens examined.</title><p><bold>USA: California: Mariposa Co.</bold>: W of Mariposa near Mt. Bullion, <named-content xmlns:xlink="http://www.w3.org/1999/xlink" content-type="dwc:verbatimCoordinates" xlink:type="simple"><named-content content-type="geo-json" specific-use="{&#34;type&#34;:&#34;Point&#34;,&#34;coordinates&#34;:[-120.043500,37.499360]}" id="NCID0EHLAG" xlink:type="simple">37.49936°N, 120.0435°W</named-content></named-content>, 675 m, 25 May 2004, R.T. Schuh, Cassis, Schwartz, Weirauch, Wyniger, Forero, <italic><tp:taxon-name><tp:taxon-name-part taxon-name-part-type="genus" reg="Arctostaphylos">Arctostaphylos</tp:taxon-name-part><tp:taxon-name-part taxon-name-part-type="species" reg="viscida">viscida</tp:taxon-name-part></tp:taxon-name></italic> Parry (<tp:taxon-name><tp:taxon-name-part taxon-name-part-type="family">Ericaceae</tp:taxon-name-part></tp:taxon-name>), det. Field ID, 1 nymph (00415068) (AMNH).</p><!--PageBreak--></tp:treatment-sec><tp:treatment-sec><!--Section generated to contain objects referenced in tp:taxon-treatment.--><fig id="F1" position="float" orientation="portrait"><label>Figure 1.</label><caption><p>Habitus and hosts of <italic><tp:taxon-name><tp:taxon-name-part taxon-name-part-type="genus" reg="Henryognathus">Henryognathus</tp:taxon-name-part><tp:taxon-name-part taxon-name-part-type="species" reg="thomasi">thomasi</tp:taxon-name-part></tp:taxon-name></italic>. <bold>A</bold> Male <bold>B</bold> Female <bold>C–D</bold><italic><tp:taxon-name><tp:taxon-name-part taxon-name-part-type="genus" reg="Arctostaphylos">Arctostaphylos</tp:taxon-name-part><tp:taxon-name-part taxon-name-part-type="species" reg="viscida">viscida</tp:taxon-name-part></tp:taxon-name></italic>, California: Tulare Co.: NE of Springville on Bear Creek Rd near Scicon, <named-content xmlns:xlink="http://www.w3.org/1999/xlink" content-type="dwc:verbatimCoordinates" xlink:type="simple"><named-content content-type="geo-json" specific-use="{&#34;type&#34;:&#34;Point&#34;,&#34;coordinates&#34;:[-118.771600,36.213940]}" id="NCID0EKJAC" xlink:type="simple">36.21394°N, 118.7716°W</named-content></named-content>.</p></caption><graphic xmlns:xlink="http://www.w3.org/1999/xlink" xlink:href="zookeys-796-281-g001.jpg" position="float" orientation="portrait" xlink:type="simple" id="oo_242894.jpg"/></fig><fig id="F2" position="float" orientation="portrait"><label>Figure 2.</label><caption><p>Male genitalia, <italic><tp:taxon-name><tp:taxon-name-part taxon-name-part-type="genus" reg="Henryognathus">Henryognathus</tp:taxon-name-part><tp:taxon-name-part taxon-name-part-type="species" reg="thomasi">thomasi</tp:taxon-name-part></tp:taxon-name></italic>. <bold>A</bold> Endosoma <bold>B</bold> Phallotheca <bold>C</bold> Left paramere <bold>D</bold> Right paramere.</p></caption><graphic xmlns:xlink="http://www.w3.org/1999/xlink" xlink:href="zookeys-796-281-g002.jpg" position="float" orientation="portrait" xlink:type="simple" id="oo_242895.jpg"/></fig><table-wrap id="T1" position="float" orientation="portrait"><label>Table 1.</label><caption><p>Measurements of <italic><tp:taxon-name><tp:taxon-name-part taxon-name-part-type="genus" reg="Henryognathus">Henryognathus</tp:taxon-name-part><tp:taxon-name-part taxon-name-part-type="species" reg="thomasi">thomasi</tp:taxon-name-part></tp:taxon-name></italic>.</p></caption><table id="TID0ELGAE" rules="all"><tbody><tr><td rowspan="2" colspan="1">
                    <bold>Species</bold>
                  </td><td rowspan="2" colspan="1"/><td rowspan="1" colspan="6">
                    <bold>Length</bold>
                  </td><td rowspan="1" colspan="3">
                    <bold>Width</bold>
                  </td><td rowspan="1" colspan="1"/><td rowspan="1" colspan="1"/></tr><tr><td rowspan="1" colspan="1">
                    <bold>Body</bold>
                  </td><td rowspan="1" colspan="1">
                    <bold>CunClyp</bold>
                  </td><td rowspan="1" colspan="1">
                    <bold>Head</bold>
                  </td><td rowspan="1" colspan="1">
                    <bold>Pron</bold>
                  </td><td rowspan="1" colspan="1">
                    <bold>Scut</bold>
                  </td><td rowspan="1" colspan="1">
                    <bold>Cun</bold>
                  </td><td rowspan="1" colspan="1">
                    <bold>Head</bold>
                  </td><td rowspan="1" colspan="1">
                    <bold>Pron</bold>
                  </td><td rowspan="1" colspan="1">
                    <bold>Scut</bold>
                  </td><td rowspan="1" colspan="1">
                    <bold>InterOc</bold>
                  </td><td rowspan="1" colspan="1">
                    <bold>AntSeg2</bold>
                  </td></tr><tr><td rowspan="5" colspan="1">♂ <bold>(N = 12)</bold></td><td rowspan="1" colspan="1">
                    <bold>Mean</bold>
                  </td><td rowspan="1" colspan="1">
                    <bold>3.73</bold>
                  </td><td rowspan="1" colspan="1">
                    <bold>2.56</bold>
                  </td><td rowspan="1" colspan="1">
                    <bold>0.30</bold>
                  </td><td rowspan="1" colspan="1">
                    <bold>0.45</bold>
                  </td><td rowspan="1" colspan="1">
                    <bold>0.45</bold>
                  </td><td rowspan="1" colspan="1">
                    <bold>0.55</bold>
                  </td><td rowspan="1" colspan="1">
                    <bold>0.73</bold>
                  </td><td rowspan="1" colspan="1">
                    <bold>1.04</bold>
                  </td><td rowspan="1" colspan="1">
                    <bold>0.53</bold>
                  </td><td rowspan="1" colspan="1">
                    <bold>0.34</bold>
                  </td><td rowspan="1" colspan="1">
                    <bold>1.27</bold>
                  </td></tr><tr><td rowspan="1" colspan="1">SD</td><td rowspan="1" colspan="1">0.23</td><td rowspan="1" colspan="1">0.16</td><td rowspan="1" colspan="1">0.04</td><td rowspan="1" colspan="1">0.03</td><td rowspan="1" colspan="1">0.03</td><td rowspan="1" colspan="1">0.03</td><td rowspan="1" colspan="1">0.02</td><td rowspan="1" colspan="1">0.05</td><td rowspan="1" colspan="1">0.04</td><td rowspan="1" colspan="1">0.01</td><td rowspan="1" colspan="1">0.09</td></tr><tr><td rowspan="1" colspan="1">Range</td><td rowspan="1" colspan="1">0.83</td><td rowspan="1" colspan="1">0.56</td><td rowspan="1" colspan="1">0.13</td><td rowspan="1" colspan="1">0.11</td><td rowspan="1" colspan="1">0.11</td><td rowspan="1" colspan="1">0.11</td><td rowspan="1" colspan="1">0.09</td><td rowspan="1" colspan="1">0.18</td><td rowspan="1" colspan="1">0.12</td><td rowspan="1" colspan="1">0.03</td><td rowspan="1" colspan="1">0.27</td></tr><tr><td rowspan="1" colspan="1">Min</td><td rowspan="1" colspan="1">3.41</td><td rowspan="1" colspan="1">2.34</td><td rowspan="1" colspan="1">0.23</td><td rowspan="1" colspan="1">0.41</td><td rowspan="1" colspan="1">0.41</td><td rowspan="1" colspan="1">0.51</td><td rowspan="1" colspan="1">0.68</td><td rowspan="1" colspan="1">0.95</td><td rowspan="1" colspan="1">0.48</td><td rowspan="1" colspan="1">0.32</td><td rowspan="1" colspan="1">1.15</td></tr><tr><td rowspan="1" colspan="1">Max</td><td rowspan="1" colspan="1">4.24</td><td rowspan="1" colspan="1">2.90</td><td rowspan="1" colspan="1">0.36</td><td rowspan="1" colspan="1">0.52</td><td rowspan="1" colspan="1">0.52</td><td rowspan="1" colspan="1">0.62</td><td rowspan="1" colspan="1">0.76</td><td rowspan="1" colspan="1">1.13</td><td rowspan="1" colspan="1">0.60</td><td rowspan="1" colspan="1">0.36</td><td rowspan="1" colspan="1">1.41</td></tr><tr><td rowspan="5" colspan="1">♀ <bold>(N = 6)</bold></td><td rowspan="1" colspan="1">
                    <bold>Mean</bold>
                  </td><td rowspan="1" colspan="1">
                    <bold>3.93</bold>
                  </td><td rowspan="1" colspan="1">
                    <bold>2.77</bold>
                  </td><td rowspan="1" colspan="1">
                    <bold>0.39</bold>
                  </td><td rowspan="1" colspan="1">
                    <bold>0.51</bold>
                  </td><td rowspan="1" colspan="1">
                    <bold>0.48</bold>
                  </td><td rowspan="1" colspan="1">
                    <bold>0.51</bold>
                  </td><td rowspan="1" colspan="1">
                    <bold>0.75</bold>
                  </td><td rowspan="1" colspan="1">
                    <bold>1.11</bold>
                  </td><td rowspan="1" colspan="1">
                    <bold>0.57</bold>
                  </td><td rowspan="1" colspan="1">
                    <bold>0.38</bold>
                  </td><td rowspan="1" colspan="1">
                    <bold>1.28</bold>
                  </td></tr><tr><td rowspan="1" colspan="1">SD</td><td rowspan="1" colspan="1">0.09</td><td rowspan="1" colspan="1">0.07</td><td rowspan="1" colspan="1">0.03</td><td rowspan="1" colspan="1">0.03</td><td rowspan="1" colspan="1">0.02</td><td rowspan="1" colspan="1">0.02</td><td rowspan="1" colspan="1">0.02</td><td rowspan="1" colspan="1">0.05</td><td rowspan="1" colspan="1">0.03</td><td rowspan="1" colspan="1">0.02</td><td rowspan="1" colspan="1">0.09</td></tr><tr><td rowspan="1" colspan="1">Range</td><td rowspan="1" colspan="1">0.21</td><td rowspan="1" colspan="1">0.17</td><td rowspan="1" colspan="1">0.08</td><td rowspan="1" colspan="1">0.08</td><td rowspan="1" colspan="1">0.06</td><td rowspan="1" colspan="1">0.05</td><td rowspan="1" colspan="1">0.04</td><td rowspan="1" colspan="1">0.14</td><td rowspan="1" colspan="1">0.06</td><td rowspan="1" colspan="1">0.04</td><td rowspan="1" colspan="1">0.25</td></tr><tr><td rowspan="1" colspan="1">Min</td><td rowspan="1" colspan="1">3.83</td><td rowspan="1" colspan="1">2.66</td><td rowspan="1" colspan="1">0.35</td><td rowspan="1" colspan="1">0.47</td><td rowspan="1" colspan="1">0.45</td><td rowspan="1" colspan="1">0.49</td><td rowspan="1" colspan="1">0.73</td><td rowspan="1" colspan="1">1.05</td><td rowspan="1" colspan="1">0.54</td><td rowspan="1" colspan="1">0.36</td><td rowspan="1" colspan="1">1.16</td></tr><tr><td rowspan="1" colspan="1">Max</td><td rowspan="1" colspan="1">4.04</td><td rowspan="1" colspan="1">2.84</td><td rowspan="1" colspan="1">0.43</td><td rowspan="1" colspan="1">0.55</td><td rowspan="1" colspan="1">0.51</td><td rowspan="1" colspan="1">0.54</td><td rowspan="1" colspan="1">0.77</td><td rowspan="1" colspan="1">1.19</td><td rowspan="1" colspan="1">0.60</td><td rowspan="1" colspan="1">0.41</td><td rowspan="1" colspan="1">1.41</td></tr></tbody></table></table-wrap></tp:treatment-sec><ref-list><ref id="B2"><mixed-citation xmlns:xlink="http://www.w3.org/1999/xlink" xlink:type="simple"><person-group><name name-style="western"><surname>Schuh</surname><given-names>RT</given-names></name></person-group> (<year>2001</year>) Revision of New World <italic><tp:taxon-name><tp:taxon-name-part taxon-name-part-type="genus">Plagiognathus</tp:taxon-name-part></tp:taxon-name></italic> Fieber, with comments on the Palearctic fauna and the description of a new genus (<tp:taxon-name><tp:taxon-name-part taxon-name-part-type="suborder">Heteroptera</tp:taxon-name-part></tp:taxon-name>, <tp:taxon-name><tp:taxon-name-part taxon-name-part-type="family">Miridae</tp:taxon-name-part></tp:taxon-name>, <tp:taxon-name><tp:taxon-name-part taxon-name-part-type="subfamily">Phylinae</tp:taxon-name-part></tp:taxon-name>). Bulletin of the American Museum of Natural History 266: 267 pp. <ext-link xlink:type="simple" ext-link-type="doi" xlink:href="10.1206/0003-0090(2001)266%3C0001:RONWPF%3E2.0.CO;2">https://doi.org/10.1206/0003-0090(2001)266&lt;0001:RONWPF&gt;2.0.CO;2</ext-link></mixed-citation></ref><ref id="B3"><mixed-citation xmlns:xlink="http://www.w3.org/1999/xlink" xlink:type="simple"><person-group><name name-style="western"><surname>Schuh</surname><given-names>RT</given-names></name></person-group> (<year>2006</year>) Revision, phylogenetic, biogeographic, and host analyses of the endemic western North American <italic><tp:taxon-name><tp:taxon-name-part taxon-name-part-type="genus">Phymatopsallus</tp:taxon-name-part></tp:taxon-name></italic> group, with the description of 9 new genera and 15 new species (<tp:taxon-name><tp:taxon-name-part taxon-name-part-type="class">Insecta</tp:taxon-name-part></tp:taxon-name>: <tp:taxon-name><tp:taxon-name-part taxon-name-part-type="order">Hemiptera</tp:taxon-name-part></tp:taxon-name>: <tp:taxon-name><tp:taxon-name-part taxon-name-part-type="family">Miridae</tp:taxon-name-part></tp:taxon-name>: <tp:taxon-name><tp:taxon-name-part taxon-name-part-type="subfamily">Phylinae</tp:taxon-name-part></tp:taxon-name>). Bulletin of the American Museum of Natural History 301: 115 pp.</mixed-citation></ref></ref-list></tp:taxon-treatment>
